# Supplementary material for: Change in Lipofectamine Carrier as a Tool to Fine-Tune Immunostimulation of Nucleic Acid Nanoparticles
Source: Molecules. 2023 Jun 1;28(11):4484. doi: 10.3390/molecules28114484 (PMC10254523; doi:10.3390/molecules28114484)
Supplement: Supplementary file 1 [file molecules-28-04484-s001.zip]

Archive with 1 entries (1 files):
- molecules-2396823-supplementary.pdf
